# Supplementary material for: Ring-opening decarbonylative C(sp3)–C(sp3) cross-electrophile coupling of cyclic imides with unactivated alkyl chlorides
Source: Chem Sci. 2026 Mar 11;17(17):8479–85. doi: 10.1039/d6sc00815a (PMC12977082; doi:10.1039/d6sc00815a)
Supplement: SC-017-D6SC00815A-s002 [file SC-017-D6SC00815A-s002.cif]

# Supplementary Information (SI) for Chemical Science.
# This journal is © The Royal Society of Chemistry 2026

####################################################################### 
# 
# This file contains crystal structure data downloaded from the 
# Cambridge Structural Database (CSD) hosted by the Cambridge 
# Crystallographic Data Centre (CCDC).
# 
# Full information about CCDC data access policies and citation 
# guidelines are available at http://www.ccdc.cam.ac.uk/access/V1 
# 
# Audit and citation data items may have been added by the CCDC. 
# Please retain this information to preserve the provenance of 
# this file and to allow appropriate attribution of the data. 
# 
#######################################################################

data_bm070525_1_1
_audit_block_doi                 10.5517/ccdc.csd.cc2przv9
_database_code_depnum_ccdc_archive 'CCDC 2495712'
loop_
_citation_id
_citation_doi
_citation_year
1 10.26434/chemrxiv-2025-3bcv2 2025
loop_
_audit_author_name
_audit_author_address
'Nils Trapp'
;ETH Zurich
Switzerland
;
_audit_update_record             
;
2025-10-15 deposited with the CCDC.	2026-02-25 downloaded from the CCDC.
;
_audit_creation_date             2025-05-14
_audit_creation_method           
;
Olex2 1.5
(compiled 2025.04.05 svn.rf049d14d for OlexSys, GUI svn.r7224)
;
_shelx_SHELXL_version_number     2019/3
loop_
_audit_author_email
nrowlinson@ethz.ch
_chemical_name_common            ?
_chemical_name_systematic        ?
_chemical_formula_moiety         'C20 H24 N2 Ni O2'
_chemical_formula_sum            'C20 H24 N2 Ni O2'
_chemical_formula_weight         383.12
_chemical_absolute_configuration ad
_chemical_melting_point          ?
_chemical_oxdiff_formula         C20H26N2NiO2
loop_
_atom_type_symbol
_atom_type_description
_atom_type_scat_dispersion_real
_atom_type_scat_dispersion_imag
_atom_type_scat_source
C C 0.0181 0.0091 'International Tables Vol C Tables 4.2.6.8 and 6.1.1.4'
H H 0.0000 0.0000 'International Tables Vol C Tables 4.2.6.8 and 6.1.1.4'
N N 0.0311 0.0180 'International Tables Vol C Tables 4.2.6.8 and 6.1.1.4'
Ni Ni -3.0029 0.5091 'International Tables Vol C Tables 4.2.6.8 and 6.1.1.4'
O O 0.0492 0.0322 'International Tables Vol C Tables 4.2.6.8 and 6.1.1.4'

_shelx_space_group_comment       
;
The symmetry employed for this shelxl refinement is uniquely defined
by the following loop, which should always be used as a source of
symmetry information in preference to the above space-group names.
They are only intended as comments.
;
_space_group_crystal_system      orthorhombic
_space_group_IT_number           43
_space_group_name_H-M_alt        'F d d 2'
_space_group_name_Hall           'F 2 -2d'
loop_
_space_group_symop_operation_xyz
'x, y, z'
'-x, -y, z'
'x+1/4, -y+1/4, z+1/4'
'-x+1/4, y+1/4, z+1/4'
'x, y+1/2, z+1/2'
'-x, -y+1/2, z+1/2'
'x+1/4, -y+3/4, z+3/4'
'-x+1/4, y+3/4, z+3/4'
'x+1/2, y, z+1/2'
'-x+1/2, -y, z+1/2'
'x+3/4, -y+1/4, z+3/4'
'-x+3/4, y+1/4, z+3/4'
'x+1/2, y+1/2, z'
'-x+1/2, -y+1/2, z'
'x+3/4, -y+3/4, z+1/4'
'-x+3/4, y+3/4, z+1/4'

_cell_length_a                   22.0314(3)
_cell_length_b                   20.8413(3)
_cell_length_c                   8.44160(10)
_cell_angle_alpha                90
_cell_angle_beta                 90
_cell_angle_gamma                90
_cell_volume                     3876.07(9)
_cell_formula_units_Z            8
_cell_measurement_reflns_used    10516
_cell_measurement_temperature    100.0(1)
_cell_measurement_theta_max      70.9460
_cell_measurement_theta_min      5.8210
_shelx_estimated_absorpt_T_max   0.940
_shelx_estimated_absorpt_T_min   0.670
_exptl_absorpt_coefficient_mu    1.554
_exptl_absorpt_correction_T_max  1.000
_exptl_absorpt_correction_T_min  0.567
_exptl_absorpt_correction_type   gaussian
_exptl_absorpt_process_details   
;
CrysAlisPro 1.171.43.143a (Rigaku Oxford Diffraction, 2024)
Numerical absorption correction based on gaussian integration over
a multifaceted crystal model
Empirical absorption correction using spherical harmonics,
implemented in SCALE3 ABSPACK scaling algorithm.
;
_exptl_absorpt_special_details   ?
_exptl_crystal_colour            'clear orange'
_exptl_crystal_colour_lustre     clear
_exptl_crystal_colour_primary    orange
_exptl_crystal_density_diffrn    1.313
_exptl_crystal_density_meas      ?
_exptl_crystal_density_method    ?
_exptl_crystal_description       block
_exptl_crystal_F_000             1616
loop_
_exptl_crystal_face_index_h
_exptl_crystal_face_index_k
_exptl_crystal_face_index_l
_exptl_crystal_face_perp_dist
-14 2 -1 0.0188
14 -2 1 0.0188
-2 -13 -1 0.0305
2 13 1 0.0305
-3 -2 5 0.1382
3 2 -5 0.1382
-7 12 0 0.0273
-12 6 -2 0.0381
-10 4 4 0.1159
-14 0 -2 0.0189
-4 -13 -1 0.0295
5 -13 0 0.0366

_exptl_crystal_size_max          0.278
_exptl_crystal_size_mid          0.061
_exptl_crystal_size_min          0.038
loop_
_exptl_oxdiff_crystal_face_indexfrac_h
_exptl_oxdiff_crystal_face_indexfrac_k
_exptl_oxdiff_crystal_face_indexfrac_l
_exptl_oxdiff_crystal_face_x
_exptl_oxdiff_crystal_face_y
_exptl_oxdiff_crystal_face_z
-13.8950 1.8769 -1.0309 0.1858 -0.9820 0.0063
13.8950 -1.8769 1.0309 -0.1858 0.9820 -0.0063
-1.5717 -13.2363 -0.9147 0.9637 0.1792 -0.1906
1.5717 13.2363 0.9147 -0.9637 -0.1792 0.1906
-3.0873 -2.2993 5.2746 0.2159 0.0415 0.9766
3.0873 2.2993 -5.2746 -0.2159 -0.0415 -0.9766
-6.6305 11.9783 -0.1290 -0.6873 -0.7183 0.1079
-11.9420 5.8458 -1.9098 -0.1335 -0.9806 -0.1626
-9.5686 4.1109 3.7185 -0.0815 -0.5858 0.8070
-13.7363 0.3950 -1.5192 0.2872 -0.9539 -0.0885
-4.4874 -12.6358 -0.9121 0.9876 -0.0240 -0.1494
5.1760 -12.5524 0.4210 0.7595 0.6479 -0.0385

_exptl_transmission_factor_max   ?
_exptl_transmission_factor_min   ?
_diffrn_reflns_av_R_equivalents  0.0454
_diffrn_reflns_av_unetI/netI     0.0240
_diffrn_reflns_Laue_measured_fraction_full 0.997
_diffrn_reflns_Laue_measured_fraction_max 0.965
_diffrn_reflns_limit_h_max       27
_diffrn_reflns_limit_h_min       -25
_diffrn_reflns_limit_k_max       25
_diffrn_reflns_limit_k_min       -25
_diffrn_reflns_limit_l_max       9
_diffrn_reflns_limit_l_min       -8
_diffrn_reflns_number            15704
_diffrn_reflns_point_group_measured_fraction_full 0.968
_diffrn_reflns_point_group_measured_fraction_max 0.921
_diffrn_reflns_theta_full        67.684
_diffrn_reflns_theta_max         74.448
_diffrn_reflns_theta_min         5.845
_diffrn_ambient_environment      N~2~
_diffrn_ambient_temperature      100.0(1)
_diffrn_detector                 'Hybrid Pixel Array Detector'
_diffrn_detector_area_resol_mean 10.0000
_diffrn_detector_type            'HyPix-Arc 150'
_diffrn_measured_fraction_theta_full 0.997
_diffrn_measured_fraction_theta_max 0.965
_diffrn_measurement_details      
;
List of Runs (angles in degrees, time in seconds):

  # Type    Start    End  Width  t~exp~   \w     \q     \k     \f   Frames
#--------------------------------------------------------------------------
  1  \w    -63.00 -36.00   0.50    0.07    --  -72.64  72.00-112.58   54
  2  \w    -68.00 -43.00   0.50    0.07    --  -72.64  78.00 -55.91   50
  3  \w    -59.00 -34.00   0.50    0.07    --  -72.64  70.00 -46.25   50
  4  \w    -46.00 -19.00   0.50    0.07    --  -62.00  62.00 -44.15   54
  5  \w    -45.00 -19.00   0.50    0.07    --  -62.00  62.00 -23.83   52
  6  \w    -47.00 -21.00   0.50    0.07    --  -62.00  62.00  39.94   52
  7  \w    -59.00 -34.00   0.50    0.07    --  -72.64  72.00  17.17   50
  8  \w    -63.00 -38.00   0.50    0.07    --  -72.64  72.00  -2.92   50
  9  \w    -35.00  -9.00   0.50    0.07    --  -54.00  52.00  74.00   52
 10  \w    -38.00 -12.00   0.50    0.07    --  -58.00  54.00 -85.21   52
 11  \w    -35.00 -10.00   0.50    0.07    --  -54.00  52.00-122.87   50
 12  \w    -31.00  -5.00   0.50    0.07    --  -50.00  50.00-166.45   52
 13  \w     -6.00  19.00   0.50    0.07    --  -14.00  73.00  52.99   50
 14  \w      1.00  26.00   0.50    0.07    --   -6.00  75.00 155.82   50
 15  \w     57.00  82.00   0.50    0.07    --   42.00  55.00 145.58   50
 16  \w     65.00  90.00   0.50    0.07    --   50.00  55.00 160.73   50
 17  \w     57.00  82.00   0.50    0.07    --   42.00  54.00 128.04   50
 18  \w     57.00  82.00   0.50    0.07    --   42.00  55.00 108.97   50
 19  \w     65.00  90.00   0.50    0.07    --   50.00  55.00  89.19   50
 20  \w     65.00  90.00   0.50    0.07    --   50.00  54.00 100.69   50
 21  \w     56.00  82.00   0.50    0.07    --   38.00  52.00  70.45   52
 22  \w     90.00 115.00   0.50    0.07    --   72.89  26.00-132.40   50
 23  \w     88.00 117.00   0.50    0.07    --   72.89  24.00 -91.40   58
 24  \w     85.00 111.00   0.50    0.07    --   72.89  17.00-138.06   52
 25  \w     64.00  94.00   0.50    0.07    --   67.93-125.00  30.00   60
 26  \w     69.00  94.00   0.50    0.07    --   67.93-125.00  90.00   50
 27  \w     75.00 100.00   0.50    0.07    --   77.85-125.00  60.00   50
 28  \w     23.00  53.00   0.50    0.07    --   67.93-125.00  30.00   60
 29  \w     33.00  59.00   0.50    0.07    --   77.85-125.00  60.00   52
 30  \w     29.00  55.00   0.50    0.07    --   67.93-125.00  90.00   52
 31  \w     26.00  60.00   0.50    0.07    --   67.93-125.00 150.00   68
 32  \w     64.00  89.00   0.50    0.07    --   67.93-125.00 150.00   50
 33  \w     38.00  78.00   0.50    0.07    --   77.85 -95.00 150.00   80
 34  \w     43.00  85.00   0.50    0.07    --   77.85 -95.00  90.00   84
 35  \w     30.00  55.00   0.50    0.07    --   70.78 -95.00 -90.00   50
 36  \w    -68.00 -42.00   0.50    0.07    --  -26.00 -49.00  83.00   52
 37  \w    -53.00 -28.00   0.50    0.07    --  -14.00 -60.00  70.54   50
 38  \w    -52.00 -27.00   0.50    0.07    --  -14.00 -62.00  35.52   50
 39  \w    -77.00 -51.00   0.50    0.07    --  -34.00 -55.00 124.69   52
 40  \w    -52.00 -27.00   0.50    0.07    --  -14.00 -62.00  13.76   50
 41  \w    -60.00 -35.00   0.50    0.07    --  -18.00 -55.00 -23.06   50
 42  \w    -75.00 -49.00   0.50    0.07    --  -34.00 -55.00  -5.52   52
 43  \w    -64.00 -39.00   0.50    0.07    --  -18.00 -54.00  10.36   50
 44  \w    -90.00 -65.00   0.50    0.07    --  -50.00 -55.00  63.22   50
 45  \w    -93.00 -68.00   0.50    0.07    --  -50.00 -52.00 144.62   50
 46  \w    -76.00 -50.00   0.50    0.07    --  -30.00 -54.00  78.20   52
 47  \w    -64.00 -39.00   0.50    0.07    --  -18.00 -54.00  39.33   50
 48  \w    -80.00 -55.00   0.50    0.07    --  -34.00 -53.00  33.74   50
 49  \w    -67.00 -37.00   0.50    0.07    --  -72.64  98.00  41.45   60
 50  \w   -111.00 -86.00   0.50    0.07    --  -72.64 -67.00  89.14   50
 51  \w   -114.00 -88.00   0.50    0.07    --  -72.64 -66.00  82.73   52
 52  \w   -113.00 -87.00   0.50    0.07    --  -72.64 -66.00  46.37   52
 53  \w   -117.00 -91.00   0.50    0.07    --  -75.17 -66.00 127.92   52
 54  \w   -110.00 -85.00   0.50    0.07    --  -72.64 -65.00 112.42   50
 55  \w   -115.00 -86.00   0.50    0.07    --  -72.64 -65.00 142.87   58
 56  \w   -111.00 -86.00   0.50    0.07    --  -75.17 -67.00 168.98   50
 57  \w   -113.00 -84.00   0.50    0.07    --  -72.64 -65.00 149.29   58
 58  \w   -111.00 -86.00   0.50    0.07    --  -72.64 -62.00 128.61   50
 59  \w   -109.00 -84.00   0.50    0.07    --  -72.64 -65.00  97.33   50
 60  \w   -115.00 -90.00   0.50    0.07    --  -72.64 -64.00  69.31   50
 61  \w   -112.00 -86.00   0.50    0.07    --  -72.64 -61.00  51.32   52
 62  \w   -109.00 -83.00   0.50    0.07    --  -70.00 -64.00  19.22   52
 63  \w   -117.00 -86.00   0.50    0.07    --  -74.00 -62.00  27.06   62
 64  \w   -112.00 -86.00   0.50    0.07    --  -72.64 -61.00  31.04   52
 65  \w   -122.00 -97.00   0.50    0.07    --  -74.00 -42.00 -32.30   50
 66  \w   -107.00 -81.00   0.50    0.07    --  -66.00 -55.00  48.42   52
 67  \w    -96.00 -70.00   0.50    0.07    --  -54.00 -54.00  84.72   52
 68  \w   -101.00 -76.00   0.50    0.07    --  -54.00 -50.00 140.25   50
 69  \w   -105.00 -79.00   0.50    0.07    --  -62.00 -55.00 103.97   52
 70  \w   -113.00 -88.00   0.50    0.07    --  -66.00 -37.00  73.64   50
 71  \w   -111.00 -86.00   0.50    0.07    --  -70.00 -20.00  93.66   50
 72  \w   -114.00 -89.00   0.50    0.07    --  -72.64 -21.00 178.60   50
 73  \w   -110.00 -85.00   0.50    0.07    --  -72.64 -19.00 -40.75   50
 74  \w   -116.00 -91.00   0.50    0.07    --  -72.64 -23.00 -77.62   50
 75  \w   -117.00 -92.00   0.50    0.07    --  -74.00 -38.00 -88.13   50
 76  \w   -113.00 -88.00   0.50    0.07    --  -70.00 -25.00-118.71   50
 77  \w   -113.00 -88.00   0.50    0.07    --  -75.17 -19.00-148.47   50
;
_diffrn_measurement_device       'four-circle diffractometer'
_diffrn_measurement_device_type  'XtaLAB Synergy R, HyPix-Arc 150'
_diffrn_measurement_method       '\w scans'
_diffrn_orient_matrix_type       
'CrysAlisPro convention (1999,Acta A55,543-557)'
_diffrn_orient_matrix_UB_11      -0.0226103000
_diffrn_orient_matrix_UB_12      -0.0699271000
_diffrn_orient_matrix_UB_13      -0.0027818000
_diffrn_orient_matrix_UB_21      0.0648375000
_diffrn_orient_matrix_UB_22      -0.0236919000
_diffrn_orient_matrix_UB_23      0.0354988000
_diffrn_orient_matrix_UB_31      -0.0132440000
_diffrn_orient_matrix_UB_32      0.0036054000
_diffrn_orient_matrix_UB_33      0.1789684000
_diffrn_oxdiff_ac3_digest_hkl    4173f866245b97dee181af60e23d253410c010
_diffrn_oxdiff_digest_hkl        
;
4359e3380b76bc2faae71fcfd52ab693f783c0
;
_diffrn_radiation_monochromator  mirror
_diffrn_radiation_probe          x-ray
_diffrn_radiation_type           'Cu K\a'
_diffrn_radiation_wavelength     1.54184
_diffrn_source                   'Rotating-anode X-ray tube'
_diffrn_source_type              'PhotonJet R (Cu) X-ray Source'
_reflns_Friedel_coverage         0.784
_reflns_Friedel_fraction_full    0.934
_reflns_Friedel_fraction_max     0.869
_reflns_number_gt                1755
_reflns_number_total             1832
_reflns_special_details          
;
 Reflections were merged by SHELXL according to the crystal
 class for the calculation of statistics and refinement.
 
 _reflns_Friedel_fraction is defined as the number of unique
 Friedel pairs measured divided by the number that would be
 possible theoretically, ignoring centric projections and
 systematic absences.
;
_reflns_threshold_expression     'I > 2\s(I)'
_computing_cell_refinement       'CrysAlisPro 1.171.43.143a (Rigaku OD, 2024)'
_computing_data_collection       
'CrysAlisPro system (CCD 43.143a 64-bit (release 25-10-2024))'
_computing_data_reduction        'CrysAlisPro 1.171.43.143a (Rigaku OD, 2024)'
_computing_molecular_graphics    'Olex2 1.5 (Dolomanov et al., 2009)'
_computing_publication_material  'Olex2 1.5 (Dolomanov et al., 2009)'
_computing_structure_refinement  'SHELXL 2019/3 (Sheldrick, 2015)'
_computing_structure_solution    'SHELXT 2018/2 (Sheldrick, 2018)'
_refine_diff_density_max         0.339
_refine_diff_density_min         -0.318
_refine_diff_density_rms         0.044
_refine_ls_abs_structure_details 
;
 Classical Flack method preferred over Parsons because s.u. lower.
;
_refine_ls_abs_structure_Flack   -0.01(5)
_refine_ls_extinction_coef       .
_refine_ls_extinction_method     none
_refine_ls_goodness_of_fit_ref   1.109
_refine_ls_hydrogen_treatment    constr
_refine_ls_matrix_type           full
_refine_ls_number_parameters     117
_refine_ls_number_reflns         1832
_refine_ls_number_restraints     1
_refine_ls_R_factor_all          0.0358
_refine_ls_R_factor_gt           0.0337
_refine_ls_restrained_S_all      1.108
_refine_ls_shift/su_max          0.000
_refine_ls_shift/su_mean         0.000
_refine_ls_structure_factor_coef Fsqd
_refine_ls_weighting_details     
'w=1/[\s^2^(Fo^2^)+(0.0636P)^2^+0.7393P] where P=(Fo^2^+2Fc^2^)/3'
_refine_ls_weighting_scheme      calc
_refine_ls_wR_factor_gt          0.0889
_refine_ls_wR_factor_ref         0.0906
_refine_special_details          ?
_olex2_refinement_description    
;
1. Fixed Uiso
 At 1.2 times of:
  All C(H) groups
 At 1.5 times of:
  All C(H,H,H) groups
2.a Aromatic/amide H refined with riding coordinates:
 C2(H2), C3(H3), C5(H5)
2.b Idealised Me refined as rotating group:
 C8(H8A,H8B,H8C), C9(H9A,H9B,H9C), C10(H10A,H10B,H10C)
;
_atom_sites_solution_hydrogens   geom
_atom_sites_solution_primary     dual
_atom_sites_solution_secondary   ?
loop_
_atom_site_label
_atom_site_type_symbol
_atom_site_fract_x
_atom_site_fract_y
_atom_site_fract_z
_atom_site_U_iso_or_equiv
_atom_site_adp_type
_atom_site_occupancy
_atom_site_site_symmetry_order
_atom_site_calc_flag
_atom_site_refinement_flags_posn
_atom_site_refinement_flags_adp
_atom_site_refinement_flags_occupancy
_atom_site_disorder_assembly
_atom_site_disorder_group
Ni1 Ni 0.500000 0.500000 0.75534(10) 0.0247(2) Uani 1 2 d S T P . .
O1 O 0.52633(11) 0.60898(11) 0.9595(3) 0.0365(6) Uani 1 1 d . . . . .
N1 N 0.44323(11) 0.51544(12) 0.5711(3) 0.0238(5) Uani 1 1 d . . . . .
C1 C 0.51641(14) 0.56781(16) 0.8705(4) 0.0284(7) Uani 1 1 d . . . . .
C2 C 0.38460(13) 0.53272(15) 0.5819(4) 0.0279(6) Uani 1 1 d . . . . .
H2 H 0.367038 0.536764 0.684154 0.034 Uiso 1 1 calc R U . . .
C3 C 0.34872(13) 0.54486(15) 0.4513(4) 0.0271(6) Uani 1 1 d . . . . .
H3 H 0.307267 0.556095 0.465152 0.033 Uiso 1 1 calc R U . . .
C4 C 0.37303(12) 0.54072(12) 0.2994(3) 0.0209(6) Uani 1 1 d . . . . .
C5 C 0.43408(12) 0.52247(12) 0.2894(3) 0.0195(6) Uani 1 1 d . . . . .
H5 H 0.452797 0.518675 0.188428 0.023 Uiso 1 1 calc R U . . .
C6 C 0.46751(12) 0.50987(13) 0.4249(4) 0.0206(6) Uani 1 1 d . . . . .
C7 C 0.33629(13) 0.55547(13) 0.1513(4) 0.0237(6) Uani 1 1 d . . . . .
C8 C 0.27081(14) 0.57509(17) 0.1897(4) 0.0340(7) Uani 1 1 d . . . . .
H8A H 0.250565 0.540132 0.246537 0.051 Uiso 1 1 calc R U . . .
H8B H 0.248933 0.584004 0.091008 0.051 Uiso 1 1 calc R U . . .
H8C H 0.271105 0.613685 0.255996 0.051 Uiso 1 1 calc R U . . .
C9 C 0.36715(14) 0.61124(15) 0.0641(5) 0.0338(7) Uani 1 1 d . . . . .
H9A H 0.369871 0.648391 0.134944 0.051 Uiso 1 1 calc R U . . .
H9B H 0.343257 0.622674 -0.029627 0.051 Uiso 1 1 calc R U . . .
H9C H 0.408031 0.598270 0.031461 0.051 Uiso 1 1 calc R U . . .
C10 C 0.33451(16) 0.49637(14) 0.0430(4) 0.0327(8) Uani 1 1 d . . . . .
H10A H 0.376013 0.484006 0.014553 0.049 Uiso 1 1 calc R U . . .
H10B H 0.311626 0.506552 -0.053295 0.049 Uiso 1 1 calc R U . . .
H10C H 0.314743 0.460787 0.098715 0.049 Uiso 1 1 calc R U . . .

loop_
_atom_site_aniso_label
_atom_site_aniso_U_11
_atom_site_aniso_U_22
_atom_site_aniso_U_33
_atom_site_aniso_U_23
_atom_site_aniso_U_13
_atom_site_aniso_U_12
Ni1 0.0228(3) 0.0383(4) 0.0129(4) 0.000 0.000 0.0011(3)
O1 0.0413(14) 0.0432(12) 0.0252(14) -0.0062(10) -0.0006(10) -0.0039(10)
N1 0.0206(12) 0.0334(12) 0.0174(15) -0.0007(10) 0.0007(10) 0.0017(10)
C1 0.0234(14) 0.0423(18) 0.0196(18) 0.0064(14) 0.0015(11) 0.0012(13)
C2 0.0221(14) 0.0442(17) 0.0175(18) 0.0015(13) 0.0022(11) 0.0035(12)
C3 0.0208(13) 0.0381(16) 0.0223(18) 0.0007(12) 0.0032(11) 0.0041(11)
C4 0.0222(13) 0.0236(12) 0.0170(17) 0.0015(10) 0.0005(10) -0.0004(10)
C5 0.0211(12) 0.0231(12) 0.0144(17) -0.0002(9) 0.0007(10) -0.0018(10)
C6 0.0198(15) 0.0234(12) 0.0187(18) -0.0010(10) 0.0019(11) -0.0005(10)
C7 0.0229(13) 0.0293(14) 0.0188(17) 0.0049(11) -0.0011(11) 0.0009(11)
C8 0.0240(14) 0.0538(19) 0.0242(19) 0.0088(15) -0.0018(13) 0.0073(13)
C9 0.0280(15) 0.0385(17) 0.035(2) 0.0171(13) -0.0016(14) -0.0001(12)
C10 0.0352(19) 0.0384(18) 0.024(2) -0.0024(12) -0.0105(14) 0.0026(11)

_geom_special_details            
;
 All esds (except the esd in the dihedral angle between two l.s. planes)
 are estimated using the full covariance matrix.  The cell esds are taken
 into account individually in the estimation of esds in distances, angles
 and torsion angles; correlations between esds in cell parameters are only
 used when they are defined by crystal symmetry.  An approximate (isotropic)
 treatment of cell esds is used for estimating esds involving l.s. planes.
;
loop_
_geom_bond_atom_site_label_1
_geom_bond_atom_site_label_2
_geom_bond_distance
_geom_bond_site_symmetry_2
_geom_bond_publ_flag
Ni1 N1 2.022(3) 2_665 ?
Ni1 N1 2.021(3) . ?
Ni1 C1 1.753(4) 2_665 ?
Ni1 C1 1.753(4) . ?
O1 C1 1.161(4) . ?
N1 C2 1.344(4) . ?
N1 C6 1.350(4) . ?
C2 H2 0.9500 . ?
C2 C3 1.379(4) . ?
C3 H3 0.9500 . ?
C3 C4 1.392(4) . ?
C4 C5 1.400(4) . ?
C4 C7 1.521(4) . ?
C5 H5 0.9500 . ?
C5 C6 1.386(4) . ?
C6 C6 1.490(5) 2_665 ?
C7 C8 1.534(4) . ?
C7 C9 1.534(4) . ?
C7 C10 1.534(4) . ?
C8 H8A 0.9800 . ?
C8 H8B 0.9800 . ?
C8 H8C 0.9800 . ?
C9 H9A 0.9800 . ?
C9 H9B 0.9800 . ?
C9 H9C 0.9800 . ?
C10 H10A 0.9800 . ?
C10 H10B 0.9800 . ?
C10 H10C 0.9800 . ?

loop_
_geom_angle_atom_site_label_1
_geom_angle_atom_site_label_2
_geom_angle_atom_site_label_3
_geom_angle
_geom_angle_site_symmetry_1
_geom_angle_site_symmetry_3
_geom_angle_publ_flag
N1 Ni1 N1 79.41(14) . 2_665 ?
C1 Ni1 N1 115.30(13) . 2_665 ?
C1 Ni1 N1 115.20(13) . . ?
C1 Ni1 N1 115.30(13) 2_665 . ?
C1 Ni1 N1 115.20(13) 2_665 2_665 ?
C1 Ni1 C1 112.7(2) . 2_665 ?
C2 N1 Ni1 125.8(2) . . ?
C2 N1 C6 117.7(3) . . ?
C6 N1 Ni1 116.39(18) . . ?
O1 C1 Ni1 173.4(3) . . ?
N1 C2 H2 118.5 . . ?
N1 C2 C3 123.1(3) . . ?
C3 C2 H2 118.5 . . ?
C2 C3 H3 119.9 . . ?
C2 C3 C4 120.3(3) . . ?
C4 C3 H3 119.9 . . ?
C3 C4 C5 116.2(3) . . ?
C3 C4 C7 122.7(2) . . ?
C5 C4 C7 121.1(2) . . ?
C4 C5 H5 119.6 . . ?
C6 C5 C4 120.8(3) . . ?
C6 C5 H5 119.6 . . ?
N1 C6 C5 121.9(2) . . ?
N1 C6 C6 113.86(15) . 2_665 ?
C5 C6 C6 124.27(16) . 2_665 ?
C4 C7 C8 112.4(2) . . ?
C4 C7 C9 108.1(2) . . ?
C4 C7 C10 109.9(2) . . ?
C8 C7 C9 108.4(2) . . ?
C8 C7 C10 108.4(3) . . ?
C10 C7 C9 109.5(3) . . ?
C7 C8 H8A 109.5 . . ?
C7 C8 H8B 109.5 . . ?
C7 C8 H8C 109.5 . . ?
H8A C8 H8B 109.5 . . ?
H8A C8 H8C 109.5 . . ?
H8B C8 H8C 109.5 . . ?
C7 C9 H9A 109.5 . . ?
C7 C9 H9B 109.5 . . ?
C7 C9 H9C 109.5 . . ?
H9A C9 H9B 109.5 . . ?
H9A C9 H9C 109.5 . . ?
H9B C9 H9C 109.5 . . ?
C7 C10 H10A 109.5 . . ?
C7 C10 H10B 109.5 . . ?
C7 C10 H10C 109.5 . . ?
H10A C10 H10B 109.5 . . ?
H10A C10 H10C 109.5 . . ?
H10B C10 H10C 109.5 . . ?

loop_
_geom_torsion_atom_site_label_1
_geom_torsion_atom_site_label_2
_geom_torsion_atom_site_label_3
_geom_torsion_atom_site_label_4
_geom_torsion
_geom_torsion_site_symmetry_1
_geom_torsion_site_symmetry_2
_geom_torsion_site_symmetry_3
_geom_torsion_site_symmetry_4
_geom_torsion_publ_flag
Ni1 N1 C2 C3 177.5(2) . . . . ?
Ni1 N1 C6 C5 -176.7(2) . . . . ?
Ni1 N1 C6 C6 2.6(4) . . . 2_665 ?
N1 C2 C3 C4 -1.3(5) . . . . ?
C2 N1 C6 C5 1.1(4) . . . . ?
C2 N1 C6 C6 -179.6(3) . . . 2_665 ?
C2 C3 C4 C5 1.4(4) . . . . ?
C2 C3 C4 C7 -178.1(3) . . . . ?
C3 C4 C5 C6 -0.4(4) . . . . ?
C3 C4 C7 C8 0.1(4) . . . . ?
C3 C4 C7 C9 119.7(3) . . . . ?
C3 C4 C7 C10 -120.7(3) . . . . ?
C4 C5 C6 N1 -0.9(4) . . . . ?
C4 C5 C6 C6 179.9(3) . . . 2_665 ?
C5 C4 C7 C8 -179.4(2) . . . . ?
C5 C4 C7 C9 -59.8(3) . . . . ?
C5 C4 C7 C10 59.7(3) . . . . ?
C6 N1 C2 C3 0.0(5) . . . . ?
C7 C4 C5 C6 179.2(2) . . . . ?

_shelx_res_file                  
;
TITL bm070525_1_1_a.res in Fdd2
    bm070525_1_1.res
    created by SHELXL-2019/3 at 09:35:14 on 14-May-2025
REM Old TITL bm070525_1_1 in Fdd2
REM SHELXT solution in Fdd2: R1 0.097, Rweak 0.050, Alpha 0.002
REM <I/s> 0.495 for 57 systematic absences, Orientation as input
REM Flack x = 0.042 ( 0.033 ) from 753 Parsons' quotients
REM Formula found by SHELXT: C20 N2 O2 Ni
CELL 1.54184 22.0314 20.8413 8.4416 90 90 90
ZERR 8 0.0003 0.0003 0.0001 0 0 0
LATT -4
SYMM -X,-Y,+Z
SYMM 0.25+X,0.25-Y,0.25+Z
SYMM 0.25-X,0.25+Y,0.25+Z
SFAC C H N Ni O
UNIT 160 192 16 8 16

L.S. 9 0 0
PLAN  20
SIZE 0.04 0.06 0.28
TEMP -173
CONF
BOND
list 4
fmap 2 53
ACTA
MORE -1
BOND $H
REM <olex2.extras>
REM <HklSrc "%.\\bm070525_1_1.hkl">
REM </olex2.extras>

WGHT    0.063600    0.739300
FVAR       0.22418
NI1   4    0.500000    0.500000    0.755343    10.50000    0.02283    0.03826 =
         0.01294    0.00000    0.00000    0.00111
O1    5    0.526330    0.608977    0.959469    11.00000    0.04127    0.04315 =
         0.02517   -0.00620   -0.00063   -0.00395
N1    3    0.443233    0.515438    0.571116    11.00000    0.02065    0.03335 =
         0.01741   -0.00068    0.00072    0.00171
C1    1    0.516407    0.567807    0.870458    11.00000    0.02345    0.04233 =
         0.01956    0.00639    0.00154    0.00116
C2    1    0.384598    0.532721    0.581856    11.00000    0.02209    0.04418 =
         0.01754    0.00146    0.00224    0.00348
AFIX  43
H2    2    0.367038    0.536764    0.684154    11.00000   -1.20000
AFIX   0
C3    1    0.348722    0.544863    0.451341    11.00000    0.02085    0.03813 =
         0.02229    0.00067    0.00317    0.00412
AFIX  43
H3    2    0.307267    0.556095    0.465152    11.00000   -1.20000
AFIX   0
C4    1    0.373027    0.540723    0.299440    11.00000    0.02225    0.02357 =
         0.01695    0.00145    0.00047   -0.00035
C5    1    0.434075    0.522469    0.289372    11.00000    0.02108    0.02313 =
         0.01436   -0.00025    0.00070   -0.00179
AFIX  43
H5    2    0.452797    0.518675    0.188428    11.00000   -1.20000
AFIX   0
C6    1    0.467509    0.509872    0.424932    11.00000    0.01979    0.02339 =
         0.01869   -0.00099    0.00190   -0.00053
C7    1    0.336286    0.555473    0.151251    11.00000    0.02290    0.02934 =
         0.01879    0.00491   -0.00110    0.00088
C8    1    0.270811    0.575095    0.189666    11.00000    0.02397    0.05377 =
         0.02422    0.00881   -0.00185    0.00733
AFIX 137
H8A   2    0.250565    0.540132    0.246537    11.00000   -1.50000
H8B   2    0.248933    0.584004    0.091008    11.00000   -1.50000
H8C   2    0.271105    0.613685    0.255996    11.00000   -1.50000
AFIX   0
C9    1    0.367148    0.611238    0.064140    11.00000    0.02802    0.03848 =
         0.03494    0.01706   -0.00165   -0.00008
AFIX 137
H9A   2    0.369871    0.648391    0.134944    11.00000   -1.50000
H9B   2    0.343257    0.622674   -0.029627    11.00000   -1.50000
H9C   2    0.408031    0.598270    0.031461    11.00000   -1.50000
AFIX   0
C10   1    0.334506    0.496367    0.043034    11.00000    0.03523    0.03838 =
         0.02437   -0.00238   -0.01053    0.00259
AFIX 137
H10A  2    0.376013    0.484006    0.014553    11.00000   -1.50000
H10B  2    0.311626    0.506552   -0.053295    11.00000   -1.50000
H10C  2    0.314743    0.460787    0.098715    11.00000   -1.50000
AFIX   0
HKLF 4


REM  bm070525_1_1_a.res in Fdd2
REM wR2 = 0.0906, GooF = S = 1.109, Restrained GooF = 1.108 for all data
REM R1 = 0.0337 for 1755 Fo > 4sig(Fo) and 0.0358 for all 1832 data
REM 117 parameters refined using 1 restraints

END

WGHT      0.0636      0.7392

REM Highest difference peak  0.339,  deepest hole -0.318,  1-sigma level  0.044
Q1    1   0.5000  0.5000  0.4237  10.50000  0.05    0.34
Q2    1   0.4618  0.5190  0.7544  11.00000  0.05    0.28
Q3    1   0.4671  0.4670  0.7571  11.00000  0.05    0.27
Q4    1   0.4131  0.5262  0.5724  11.00000  0.05    0.21
Q5    1   0.5000  0.5000  0.0896  10.50000  0.05    0.19
Q6    1   0.4869  0.5361  0.8776  11.00000  0.05    0.17
Q7    1   0.3975  0.5249  0.2958  11.00000  0.05    0.17
Q8    1   0.5000  0.5000  0.5539  10.50000  0.05    0.16
Q9    1   0.3601  0.4613  0.0384  11.00000  0.05    0.15
Q10   1   0.4619  0.5163  0.6189  11.00000  0.05    0.14
Q11   1   0.5000  0.5000  0.9713  10.50000  0.05    0.13
Q12   1   0.3083  0.5705  0.1695  11.00000  0.05    0.12
Q13   1   0.4989  0.6381  0.9603  11.00000  0.05    0.12
Q14   1   0.2489  0.5876 -0.1109  11.00000  0.05    0.12
Q15   1   0.3512  0.5458  0.2481  11.00000  0.05    0.11
Q16   1   0.4027  0.6583  0.1279  11.00000  0.05    0.11
Q17   1   0.3355  0.5535  0.4668  11.00000  0.05    0.11
Q18   1   0.5217  0.6768  0.9981  11.00000  0.05    0.11
Q19   1   0.4475  0.4877  0.1591  11.00000  0.05    0.11
Q20   1   0.2455  0.5160  0.2337  11.00000  0.05    0.11
;
_shelx_res_checksum              26348
_olex2_date_sample_data_collection 2025-05-12
_olex2_date_sample_submission    2025-05-12
_olex2_submission_original_sample_id bm070525_1_1
_olex2_submission_special_instructions 'No special instructions were received'
_oxdiff_exptl_absorpt_empirical_details 
;
Empirical correction (ABSPACK) includes:
- Absorption correction using spherical harmonics
- Frame scaling
- Detector area scaling
;
_oxdiff_exptl_absorpt_empirical_full_max 2.241
_oxdiff_exptl_absorpt_empirical_full_min 0.515
####################################################################### 
# 
# This file contains crystal structure data downloaded from the 
# Cambridge Structural Database (CSD) hosted by the Cambridge 
# Crystallographic Data Centre (CCDC).
# 
# Full information about CCDC data access policies and citation 
# guidelines are available at http://www.ccdc.cam.ac.uk/access/V1 
# 
# Audit and citation data items may have been added by the CCDC. 
# Please retain this information to preserve the provenance of 
# this file and to allow appropriate attribution of the data. 
# 
#######################################################################

data_bm080525_1_1
_audit_block_doi                 10.5517/ccdc.csd.cc2przwb
_database_code_depnum_ccdc_archive 'CCDC 2495713'
loop_
_citation_id
_citation_doi
_citation_year
1 10.26434/chemrxiv-2025-3bcv2 2025
loop_
_audit_author_name
_audit_author_address
'Nils Trapp'
;ETH Zurich
Switzerland
;
_audit_update_record             
;
2025-10-15 deposited with the CCDC.	2026-02-26 downloaded from the CCDC.
;
_audit_creation_date             2025-05-14
_audit_creation_method           
;
Olex2 1.5
(compiled 2025.04.05 svn.rf049d14d for OlexSys, GUI svn.r7224)
;
_shelx_SHELXL_version_number     2019/3
loop_
_audit_author_email
nrowlinson@ethz.ch
_chemical_name_common            ?
_chemical_name_systematic        ?
_chemical_formula_moiety         'C26 H37 N3 Ni O3'
_chemical_formula_sum            'C26 H37 N3 Ni O3'
_chemical_formula_weight         498.29
_chemical_melting_point          ?
_chemical_oxdiff_formula         C27H39N3NiO2
loop_
_atom_type_symbol
_atom_type_description
_atom_type_scat_dispersion_real
_atom_type_scat_dispersion_imag
_atom_type_scat_source
C C 0.0181 0.0091 'International Tables Vol C Tables 4.2.6.8 and 6.1.1.4'
H H 0.0000 0.0000 'International Tables Vol C Tables 4.2.6.8 and 6.1.1.4'
N N 0.0311 0.0180 'International Tables Vol C Tables 4.2.6.8 and 6.1.1.4'
Ni Ni -3.0029 0.5091 'International Tables Vol C Tables 4.2.6.8 and 6.1.1.4'
O O 0.0492 0.0322 'International Tables Vol C Tables 4.2.6.8 and 6.1.1.4'

_shelx_space_group_comment       
;
The symmetry employed for this shelxl refinement is uniquely defined
by the following loop, which should always be used as a source of
symmetry information in preference to the above space-group names.
They are only intended as comments.
;
_space_group_crystal_system      monoclinic
_space_group_IT_number           14
_space_group_name_H-M_alt        'P 1 21/c 1'
_space_group_name_Hall           '-P 2ybc'
loop_
_space_group_symop_operation_xyz
'x, y, z'
'-x, y+1/2, -z+1/2'
'-x, -y, -z'
'x, -y-1/2, z-1/2'

_cell_length_a                   10.3948(2)
_cell_length_b                   12.1968(2)
_cell_length_c                   20.7449(4)
_cell_angle_alpha                90
_cell_angle_beta                 99.606(2)
_cell_angle_gamma                90
_cell_volume                     2593.23(8)
_cell_formula_units_Z            4
_cell_measurement_reflns_used    7748
_cell_measurement_temperature    100.0(1)
_cell_measurement_theta_max      70.7070
_cell_measurement_theta_min      4.2060
_shelx_estimated_absorpt_T_max   0.974
_shelx_estimated_absorpt_T_min   0.837
_exptl_absorpt_coefficient_mu    1.319
_exptl_absorpt_correction_T_max  1.000
_exptl_absorpt_correction_T_min  0.883
_exptl_absorpt_correction_type   gaussian
_exptl_absorpt_process_details   
;
CrysAlisPro 1.171.43.143a (Rigaku Oxford Diffraction, 2024)
Numerical absorption correction based on gaussian integration over
a multifaceted crystal model
Empirical absorption correction using spherical harmonics,
implemented in SCALE3 ABSPACK scaling algorithm.
;
_exptl_absorpt_special_details   ?
_exptl_crystal_colour            'clear yellow'
_exptl_crystal_colour_lustre     clear
_exptl_crystal_colour_primary    yellow
_exptl_crystal_density_diffrn    1.276
_exptl_crystal_density_meas      ?
_exptl_crystal_density_method    ?
_exptl_crystal_description       plate
_exptl_crystal_F_000             1064
loop_
_exptl_crystal_face_index_h
_exptl_crystal_face_index_k
_exptl_crystal_face_index_l
_exptl_crystal_face_perp_dist
-7 2 2 0.0141
6 -2 -2 0.0075
1 1 -13 0.0207
-4 6 3 0.0313
4 6 -4 0.0528
-3 5 -7 0.0297
-5 2 -5 0.0189
-2 -4 12 0.0347
0 -2 -13 0.0324
-2 -6 9 0.0475
-1 -1 13 0.0225
2 5 9 0.0533
-6 0 -4 0.0205
-7 0 3 0.0143

_exptl_crystal_size_max          0.14
_exptl_crystal_size_mid          0.046
_exptl_crystal_size_min          0.024
loop_
_exptl_oxdiff_crystal_face_indexfrac_h
_exptl_oxdiff_crystal_face_indexfrac_k
_exptl_oxdiff_crystal_face_indexfrac_l
_exptl_oxdiff_crystal_face_x
_exptl_oxdiff_crystal_face_y
_exptl_oxdiff_crystal_face_z
-6.5906 1.6747 1.5818 -0.0793 0.9940 -0.0756
6.4875 -2.1744 -1.7401 0.0798 -0.9968 0.0091
1.1189 0.7250 -13.3981 0.9959 -0.0252 -0.0813
-3.9518 6.3531 2.8365 -0.0667 0.7824 0.6193
4.1270 6.0643 -4.0430 0.4309 -0.3299 0.8406
-3.0777 4.9267 -7.3899 0.6494 0.6856 0.3235
-5.4471 2.0267 -5.1935 0.4241 0.8980 -0.0922
-1.7674 -3.6131 11.8772 -0.9490 0.0215 -0.3152
0.4901 -1.6395 -13.1003 0.9215 -0.0267 -0.3853
-2.0875 -5.5676 9.2021 -0.7969 0.0152 -0.6050
-1.1798 -0.9498 13.3575 -0.9980 0.0258 0.0513
2.2710 4.9831 8.5149 -0.5116 -0.2058 0.8326
-5.9430 0.4473 -4.2067 0.3167 0.9015 -0.2859
-6.7306 0.4735 2.6196 -0.1819 0.9604 -0.2075

_exptl_transmission_factor_max   ?
_exptl_transmission_factor_min   ?
_diffrn_reflns_av_R_equivalents  0.0498
_diffrn_reflns_av_unetI/netI     0.0406
_diffrn_reflns_Laue_measured_fraction_full 0.999
_diffrn_reflns_Laue_measured_fraction_max 0.954
_diffrn_reflns_limit_h_max       12
_diffrn_reflns_limit_h_min       -12
_diffrn_reflns_limit_k_max       14
_diffrn_reflns_limit_k_min       -12
_diffrn_reflns_limit_l_max       24
_diffrn_reflns_limit_l_min       -25
_diffrn_reflns_number            22020
_diffrn_reflns_point_group_measured_fraction_full 0.999
_diffrn_reflns_point_group_measured_fraction_max 0.954
_diffrn_reflns_theta_full        67.684
_diffrn_reflns_theta_max         74.569
_diffrn_reflns_theta_min         4.220
_diffrn_ambient_environment      N~2~
_diffrn_ambient_temperature      100.0(1)
_diffrn_detector                 'Hybrid Pixel Array Detector'
_diffrn_detector_area_resol_mean 10.0000
_diffrn_detector_type            'HyPix-Arc 150'
_diffrn_measured_fraction_theta_full 0.999
_diffrn_measured_fraction_theta_max 0.954
_diffrn_measurement_details      
;
List of Runs (angles in degrees, time in seconds):

  # Type    Start    End  Width  t~exp~   \w     \q     \k     \f   Frames
#--------------------------------------------------------------------------
  1  \w    -95.00 -68.00   0.50    3.50    --  -50.00 -34.00  55.71   54
  2  \w   -108.00 -77.00   0.50    3.50    --  -62.00 -54.00  11.09   62
  3  \w    -49.00 -18.00   0.50    3.50    --  -62.00  62.00 -14.92   62
  4  \w   -109.00 -78.00   0.50    3.50    --  -62.00 -39.00  40.83   62
  5  \w   -112.00 -81.00   0.50    3.50    --  -66.00 -54.00-179.69   62
  6  \w   -111.00 -80.00   0.50    3.50    --  -66.00 -57.00-137.26   62
  7  \w    -95.00 -25.00   0.50    3.50    --  -69.39 125.00   0.00  140
  8  \w   -118.00 -84.00   0.50    3.50    --  -70.00 -42.00 106.75   68
  9  \w   -113.00 -87.00   0.50    3.50    --  -70.00 -26.00 126.50   52
 10  \w   -113.00 -83.00   0.50    3.50    --  -70.00 -64.00 -86.13   60
 11  \w     30.00  78.00   0.50    3.50    --   70.78 -95.00 120.00   96
 12  \w    -57.00 -31.00   0.50    3.50    --  -72.64  68.00-127.64   52
 13  \w   -114.00 -83.00   0.50    3.50    --  -72.64 -18.00 -63.04   62
 14  \w   -114.00 -87.00   0.50    3.50    --  -72.64 -20.00 130.74   54
 15  \w    -66.00 -35.00   0.50    3.50    --  -72.64  76.00  21.64   62
 16  \w    -59.00 -32.00   0.50    3.50    --  -72.64  69.00 -53.51   54
 17  \w   -114.00 -87.00   0.50    3.50    --  -72.64 -21.00 -71.47   54
 18  \w    -66.00 -34.00   0.50    3.50    --  -72.64  75.00 115.97   64
 19  \w   -119.00 -92.00   0.50    3.50    --  -74.00 -34.00 -95.86   54
 20  \w   -120.00 -92.00   0.50    3.50    --  -74.00 -33.00 -20.53   56
 21  \w   -119.00 -92.00   0.50    3.50    --  -74.00 -35.00 -69.89   54
 22  \w   -117.00 -90.00   0.50    8.00    --  -75.17 -21.00  17.71   54
 23  \w   -100.00 -35.00   0.50    8.00    --  -75.17 125.00  33.68  130
 24  \w   -100.00 -35.00   0.50    8.00    --  -75.17 125.00  33.68  130
 25  \w   -116.00 -91.00   0.50    8.00    --  -75.17 -19.00  -6.09   50
 26  \w   -118.00 -93.00   0.50    8.00    --  -75.17 -23.00-133.44   50
 27  \w     91.00 116.00   0.50    8.00    --   75.17  22.00 -81.64   50
 28  \w     90.00 115.00   0.50    8.00    --   75.17  21.00 124.73   50
 29  \w     46.00  81.00   0.50    8.00    --   77.85 -95.00  60.00   70
 30  \w     42.00  85.00   0.50    8.00    --   77.85 -95.00 120.00   86
;
_diffrn_measurement_device       'four-circle diffractometer'
_diffrn_measurement_device_type  'XtaLAB Synergy R, HyPix-Arc 150'
_diffrn_measurement_method       '\w scans'
_diffrn_orient_matrix_type       
'CrysAlisPro convention (1999,Acta A55,543-557)'
_diffrn_orient_matrix_UB_11      0.0001345000
_diffrn_orient_matrix_UB_12      0.0222225000
_diffrn_orient_matrix_UB_13      -0.0731191000
_diffrn_orient_matrix_UB_21      -0.1431710000
_diffrn_orient_matrix_UB_22      0.0376767000
_diffrn_orient_matrix_UB_23      -0.0080341000
_diffrn_orient_matrix_UB_31      0.0455002000
_diffrn_orient_matrix_UB_32      0.1185146000
_diffrn_orient_matrix_UB_33      0.0162839000
_diffrn_oxdiff_ac3_digest_hkl    41bf95e4f9698c1414f723681ef732fe299950
_diffrn_oxdiff_digest_hkl        
;
43dad43f4ad3b7058686a3258daf980797a874
;
_diffrn_radiation_monochromator  mirror
_diffrn_radiation_probe          x-ray
_diffrn_radiation_type           'Cu K\a'
_diffrn_radiation_wavelength     1.54184
_diffrn_source                   'Rotating-anode X-ray tube'
_diffrn_source_type              'PhotonJet R (Cu) X-ray Source'
_reflns_Friedel_coverage         0.000
_reflns_Friedel_fraction_full    .
_reflns_Friedel_fraction_max     .
_reflns_number_gt                3960
_reflns_number_total             5043
_reflns_special_details          
;
 Reflections were merged by SHELXL according to the crystal
 class for the calculation of statistics and refinement.
 
 _reflns_Friedel_fraction is defined as the number of unique
 Friedel pairs measured divided by the number that would be
 possible theoretically, ignoring centric projections and
 systematic absences.
;
_reflns_threshold_expression     'I > 2\s(I)'
_computing_cell_refinement       'CrysAlisPro 1.171.43.143a (Rigaku OD, 2024)'
_computing_data_collection       
'CrysAlisPro system (CCD 43.143a 64-bit (release 25-10-2024))'
_computing_data_reduction        'CrysAlisPro 1.171.43.143a (Rigaku OD, 2024)'
_computing_molecular_graphics    'Olex2 1.5 (Dolomanov et al., 2009)'
_computing_publication_material  'Olex2 1.5 (Dolomanov et al., 2009)'
_computing_structure_refinement  'SHELXL 2019/3 (Sheldrick, 2015)'
_computing_structure_solution    'SHELXT 2018/2 (Sheldrick, 2018)'
_refine_diff_density_max         0.782
_refine_diff_density_min         -0.440
_refine_diff_density_rms         0.064
_refine_ls_extinction_coef       .
_refine_ls_extinction_method     none
_refine_ls_goodness_of_fit_ref   1.023
_refine_ls_hydrogen_treatment    constr
_refine_ls_matrix_type           full
_refine_ls_number_parameters     307
_refine_ls_number_reflns         5043
_refine_ls_number_restraints     0
_refine_ls_R_factor_all          0.0614
_refine_ls_R_factor_gt           0.0446
_refine_ls_restrained_S_all      1.023
_refine_ls_shift/su_max          0.001
_refine_ls_shift/su_mean         0.000
_refine_ls_structure_factor_coef Fsqd
_refine_ls_weighting_details     
'w=1/[\s^2^(Fo^2^)+(0.0731P)^2^+0.7635P] where P=(Fo^2^+2Fc^2^)/3'
_refine_ls_weighting_scheme      calc
_refine_ls_wR_factor_gt          0.1139
_refine_ls_wR_factor_ref         0.1234
_refine_special_details          ?
_olex2_refinement_description    
;
1. Fixed Uiso
 At 1.2 times of:
  All C(H) groups, All C(H,H) groups
 At 1.5 times of:
  All C(H,H,H) groups
2.a Secondary CH2 refined with riding coordinates:
 C1(H1A,H1B), C2(H2A,H2B)
2.b Aromatic/amide H refined with riding coordinates:
 C9(H9), C10(H10), C16(H16), C19(H19), C25(H25), C26(H26)
2.c Idealised Me refined as rotating group:
 C6(H6A,H6B,H6C), C7(H7A,H7B,H7C), C8(H8A,H8B,H8C), C13(H13A,H13B,H13C),
 C14(H14A,H14B,H14C), C15(H15A,H15B,H15C), C22(H22A,H22B,H22C), C23(H23A,H23B,
 H23C), C24(H24A,H24B,H24C)
;
_atom_sites_solution_hydrogens   geom
_atom_sites_solution_primary     dual
_atom_sites_solution_secondary   ?
loop_
_atom_site_label
_atom_site_type_symbol
_atom_site_fract_x
_atom_site_fract_y
_atom_site_fract_z
_atom_site_U_iso_or_equiv
_atom_site_adp_type
_atom_site_occupancy
_atom_site_site_symmetry_order
_atom_site_calc_flag
_atom_site_refinement_flags_posn
_atom_site_refinement_flags_adp
_atom_site_refinement_flags_occupancy
_atom_site_disorder_assembly
_atom_site_disorder_group
Ni1 Ni 0.78197(4) 0.68939(3) 0.55928(2) 0.02373(13) Uani 1 1 d . . . . .
O1 O 0.79093(18) 0.80698(14) 0.38034(8) 0.0371(4) Uani 1 1 d . . . . .
O2 O 0.55740(17) 0.86453(15) 0.41709(9) 0.0405(4) Uani 1 1 d . . . . .
O3 O 0.51627(15) 0.73663(13) 0.49014(7) 0.0269(3) Uani 1 1 d . . . . .
N1 N 0.69481(18) 0.77610(15) 0.62033(9) 0.0240(4) Uani 1 1 d . . . . .
N2 N 0.82675(18) 0.59820(14) 0.63367(9) 0.0241(4) Uani 1 1 d . . . . .
N3 N 0.72333(18) 0.76458(15) 0.47953(9) 0.0253(4) Uani 1 1 d . . . . .
C1 C 0.9142(2) 0.6323(2) 0.51363(11) 0.0308(5) Uani 1 1 d . . . . .
H1A H 0.994529 0.614386 0.544676 0.037 Uiso 1 1 calc R U . . .
H1B H 0.882978 0.565251 0.488962 0.037 Uiso 1 1 calc R U . . .
C2 C 0.9398(2) 0.7231(2) 0.46747(12) 0.0322(5) Uani 1 1 d . . . . .
H2A H 0.995631 0.780246 0.491845 0.039 Uiso 1 1 calc R U . . .
H2B H 0.985762 0.693202 0.433176 0.039 Uiso 1 1 calc R U . . .
C3 C 0.8113(2) 0.77185(19) 0.43671(11) 0.0291(5) Uani 1 1 d . . . . .
C4 C 0.5957(2) 0.79540(18) 0.45770(11) 0.0267(5) Uani 1 1 d . . . . .
C5 C 0.3748(2) 0.7561(2) 0.47976(12) 0.0299(5) Uani 1 1 d . . . . .
C6 C 0.3441(3) 0.8724(2) 0.49786(13) 0.0396(6) Uani 1 1 d . . . . .
H6A H 0.383047 0.886537 0.543460 0.059 Uiso 1 1 calc R U . . .
H6B H 0.249318 0.882039 0.492541 0.059 Uiso 1 1 calc R U . . .
H6C H 0.380095 0.923974 0.469290 0.059 Uiso 1 1 calc R U . . .
C7 C 0.3148(3) 0.7302(3) 0.40937(13) 0.0458(7) Uani 1 1 d . . . . .
H7A H 0.348088 0.781907 0.379948 0.069 Uiso 1 1 calc R U . . .
H7B H 0.219648 0.736822 0.404162 0.069 Uiso 1 1 calc R U . . .
H7C H 0.337967 0.655286 0.398695 0.069 Uiso 1 1 calc R U . . .
C8 C 0.3296(3) 0.6748(2) 0.52618(15) 0.0432(7) Uani 1 1 d . . . . .
H8A H 0.353429 0.600492 0.514618 0.065 Uiso 1 1 calc R U . . .
H8B H 0.234705 0.679810 0.523017 0.065 Uiso 1 1 calc R U . . .
H8C H 0.371508 0.691442 0.571010 0.065 Uiso 1 1 calc R U . . .
C9 C 0.8864(2) 0.50027(18) 0.63574(12) 0.0286(5) Uani 1 1 d . . . . .
H9 H 0.915304 0.474681 0.597337 0.034 Uiso 1 1 calc R U . . .
C10 C 0.9077(2) 0.43500(19) 0.69073(12) 0.0297(5) Uani 1 1 d . . . . .
H10 H 0.949698 0.366087 0.689295 0.036 Uiso 1 1 calc R U . . .
C11 C 0.8682(2) 0.46929(18) 0.74832(11) 0.0259(5) Uani 1 1 d . . . . .
C12 C 0.8933(2) 0.4027(2) 0.81154(12) 0.0333(5) Uani 1 1 d . . . . .
C13 C 0.9246(3) 0.2832(2) 0.79821(15) 0.0460(7) Uani 1 1 d . . . . .
H13A H 0.853292 0.251779 0.766787 0.069 Uiso 1 1 calc R U . . .
H13B H 0.934765 0.241539 0.839133 0.069 Uiso 1 1 calc R U . . .
H13C H 1.005846 0.279736 0.780165 0.069 Uiso 1 1 calc R U . . .
C14 C 1.0086(3) 0.4563(3) 0.85629(13) 0.0469(7) Uani 1 1 d . . . . .
H14A H 1.086018 0.454185 0.835027 0.070 Uiso 1 1 calc R U . . .
H14B H 1.026442 0.416342 0.897793 0.070 Uiso 1 1 calc R U . . .
H14C H 0.987128 0.532702 0.864614 0.070 Uiso 1 1 calc R U . . .
C15 C 0.7735(3) 0.4044(2) 0.84556(14) 0.0444(7) Uani 1 1 d . . . . .
H15A H 0.754991 0.479975 0.857115 0.067 Uiso 1 1 calc R U . . .
H15B H 0.790641 0.359647 0.885314 0.067 Uiso 1 1 calc R U . . .
H15C H 0.698230 0.374527 0.816022 0.067 Uiso 1 1 calc R U . . .
C16 C 0.8068(2) 0.57131(18) 0.74633(11) 0.0245(5) Uani 1 1 d . . . . .
H16 H 0.778703 0.599003 0.784481 0.029 Uiso 1 1 calc R U . . .
C17 C 0.7863(2) 0.63247(17) 0.68943(10) 0.0224(4) Uani 1 1 d . . . . .
C18 C 0.7220(2) 0.74018(17) 0.68312(10) 0.0224(4) Uani 1 1 d . . . . .
C19 C 0.6963(2) 0.80217(17) 0.73544(11) 0.0238(4) Uani 1 1 d . . . . .
H19 H 0.716028 0.773452 0.778531 0.029 Uiso 1 1 calc R U . . .
C20 C 0.6416(2) 0.90674(18) 0.72529(11) 0.0244(5) Uani 1 1 d . . . . .
C21 C 0.6213(2) 0.97730(19) 0.78343(11) 0.0278(5) Uani 1 1 d . . . . .
C22 C 0.7545(2) 0.9943(2) 0.82750(12) 0.0339(6) Uani 1 1 d . . . . .
H22A H 0.790435 0.923039 0.843266 0.051 Uiso 1 1 calc R U . . .
H22B H 0.743430 1.040386 0.864865 0.051 Uiso 1 1 calc R U . . .
H22C H 0.814515 1.030201 0.802385 0.051 Uiso 1 1 calc R U . . .
C23 C 0.5297(3) 0.9175(2) 0.82256(12) 0.0363(6) Uani 1 1 d . . . . .
H23A H 0.443947 0.908093 0.795191 0.054 Uiso 1 1 calc R U . . .
H23B H 0.520305 0.960738 0.861325 0.054 Uiso 1 1 calc R U . . .
H23C H 0.566217 0.845440 0.836158 0.054 Uiso 1 1 calc R U . . .
C24 C 0.5640(3) 1.0892(2) 0.76178(12) 0.0344(6) Uani 1 1 d . . . . .
H24A H 0.622924 1.127636 0.737159 0.052 Uiso 1 1 calc R U . . .
H24B H 0.553340 1.132541 0.800340 0.052 Uiso 1 1 calc R U . . .
H24C H 0.478822 1.079396 0.733948 0.052 Uiso 1 1 calc R U . . .
C25 C 0.6126(2) 0.94197(18) 0.66044(11) 0.0264(5) Uani 1 1 d . . . . .
H25 H 0.573043 1.011503 0.650547 0.032 Uiso 1 1 calc R U . . .
C26 C 0.6413(2) 0.87604(18) 0.61072(11) 0.0260(5) Uani 1 1 d . . . . .
H26 H 0.622113 0.902956 0.567202 0.031 Uiso 1 1 calc R U . . .

loop_
_atom_site_aniso_label
_atom_site_aniso_U_11
_atom_site_aniso_U_22
_atom_site_aniso_U_33
_atom_site_aniso_U_23
_atom_site_aniso_U_13
_atom_site_aniso_U_12
Ni1 0.0324(2) 0.0244(2) 0.0152(2) -0.00040(15) 0.00634(15) 0.00097(16)
O1 0.0504(10) 0.0441(10) 0.0184(9) 0.0010(8) 0.0104(7) -0.0059(8)
O2 0.0427(10) 0.0455(11) 0.0336(10) 0.0191(9) 0.0071(8) 0.0035(8)
O3 0.0322(8) 0.0287(8) 0.0201(8) 0.0027(6) 0.0050(6) -0.0016(7)
N1 0.0318(10) 0.0229(9) 0.0171(9) 0.0022(7) 0.0036(7) -0.0009(7)
N2 0.0302(9) 0.0227(9) 0.0203(9) -0.0020(8) 0.0068(7) -0.0008(7)
N3 0.0326(10) 0.0286(9) 0.0153(9) -0.0008(8) 0.0063(7) -0.0019(8)
C1 0.0366(13) 0.0351(13) 0.0219(12) -0.0015(10) 0.0086(9) 0.0033(10)
C2 0.0348(13) 0.0391(13) 0.0253(13) -0.0015(10) 0.0125(10) -0.0016(10)
C3 0.0392(13) 0.0302(12) 0.0191(12) -0.0029(10) 0.0082(9) -0.0073(10)
C4 0.0374(12) 0.0262(11) 0.0175(11) -0.0019(9) 0.0070(9) -0.0048(9)
C5 0.0330(12) 0.0337(13) 0.0240(12) 0.0008(10) 0.0073(9) 0.0002(10)
C6 0.0435(14) 0.0377(14) 0.0397(15) 0.0017(12) 0.0129(12) 0.0062(11)
C7 0.0329(13) 0.0697(19) 0.0342(15) -0.0122(14) 0.0036(11) -0.0040(13)
C8 0.0398(14) 0.0432(15) 0.0494(17) 0.0143(13) 0.0158(12) 0.0017(12)
C9 0.0351(12) 0.0253(11) 0.0265(12) -0.0014(9) 0.0088(10) 0.0043(9)
C10 0.0341(12) 0.0249(11) 0.0304(13) 0.0002(10) 0.0067(10) 0.0036(9)
C11 0.0272(11) 0.0265(11) 0.0241(12) 0.0046(9) 0.0041(9) -0.0022(9)
C12 0.0359(13) 0.0327(13) 0.0317(13) 0.0105(11) 0.0069(10) 0.0055(10)
C13 0.0592(18) 0.0328(14) 0.0478(17) 0.0156(13) 0.0143(14) 0.0113(12)
C14 0.0482(16) 0.0581(18) 0.0313(15) 0.0142(13) -0.0023(12) 0.0006(14)
C15 0.0466(15) 0.0486(16) 0.0420(16) 0.0212(13) 0.0196(12) 0.0113(13)
C16 0.0294(11) 0.0247(11) 0.0200(11) 0.0014(9) 0.0056(9) 0.0012(9)
C17 0.0254(10) 0.0229(10) 0.0197(11) -0.0007(9) 0.0060(8) 0.0001(9)
C18 0.0270(11) 0.0229(10) 0.0179(11) 0.0023(9) 0.0057(8) -0.0009(9)
C19 0.0312(11) 0.0236(10) 0.0173(11) 0.0027(9) 0.0057(8) 0.0021(9)
C20 0.0260(11) 0.0271(11) 0.0211(11) -0.0025(9) 0.0064(8) 0.0008(9)
C21 0.0334(12) 0.0287(12) 0.0224(12) -0.0017(10) 0.0076(9) 0.0041(9)
C22 0.0418(14) 0.0337(13) 0.0257(13) -0.0081(10) 0.0043(10) 0.0038(11)
C23 0.0443(14) 0.0389(14) 0.0297(13) -0.0016(11) 0.0176(11) 0.0040(11)
C24 0.0438(14) 0.0315(12) 0.0289(13) -0.0032(11) 0.0093(10) 0.0063(11)
C25 0.0334(12) 0.0231(11) 0.0226(12) 0.0014(9) 0.0041(9) 0.0015(9)
C26 0.0350(12) 0.0243(11) 0.0184(11) 0.0025(9) 0.0038(9) 0.0031(9)

_geom_special_details            
;
 All esds (except the esd in the dihedral angle between two l.s. planes)
 are estimated using the full covariance matrix.  The cell esds are taken
 into account individually in the estimation of esds in distances, angles
 and torsion angles; correlations between esds in cell parameters are only
 used when they are defined by crystal symmetry.  An approximate (isotropic)
 treatment of cell esds is used for estimating esds involving l.s. planes.
;
loop_
_geom_bond_atom_site_label_1
_geom_bond_atom_site_label_2
_geom_bond_distance
_geom_bond_site_symmetry_2
_geom_bond_publ_flag
Ni1 N1 1.9815(19) . ?
Ni1 N2 1.8962(18) . ?
Ni1 N3 1.9009(19) . ?
Ni1 C1 1.925(2) . ?
O1 C3 1.230(3) . ?
O2 C4 1.211(3) . ?
O3 C4 1.355(3) . ?
O3 C5 1.469(3) . ?
N1 C18 1.359(3) . ?
N1 C26 1.341(3) . ?
N2 C9 1.343(3) . ?
N2 C17 1.361(3) . ?
N3 C3 1.380(3) . ?
N3 C4 1.380(3) . ?
C1 H1A 0.9900 . ?
C1 H1B 0.9900 . ?
C1 C2 1.517(3) . ?
C2 H2A 0.9900 . ?
C2 H2B 0.9900 . ?
C2 C3 1.504(3) . ?
C5 C6 1.515(3) . ?
C5 C7 1.522(3) . ?
C5 C8 1.510(3) . ?
C6 H6A 0.9800 . ?
C6 H6B 0.9800 . ?
C6 H6C 0.9800 . ?
C7 H7A 0.9800 . ?
C7 H7B 0.9800 . ?
C7 H7C 0.9800 . ?
C8 H8A 0.9800 . ?
C8 H8B 0.9800 . ?
C8 H8C 0.9800 . ?
C9 H9 0.9500 . ?
C9 C10 1.378(3) . ?
C10 H10 0.9500 . ?
C10 C11 1.391(3) . ?
C11 C12 1.527(3) . ?
C11 C16 1.396(3) . ?
C12 C13 1.529(3) . ?
C12 C14 1.534(4) . ?
C12 C15 1.531(3) . ?
C13 H13A 0.9800 . ?
C13 H13B 0.9800 . ?
C13 H13C 0.9800 . ?
C14 H14A 0.9800 . ?
C14 H14B 0.9800 . ?
C14 H14C 0.9800 . ?
C15 H15A 0.9800 . ?
C15 H15B 0.9800 . ?
C15 H15C 0.9800 . ?
C16 H16 0.9500 . ?
C16 C17 1.382(3) . ?
C17 C18 1.470(3) . ?
C18 C19 1.385(3) . ?
C19 H19 0.9500 . ?
C19 C20 1.398(3) . ?
C20 C21 1.525(3) . ?
C20 C25 1.396(3) . ?
C21 C22 1.541(3) . ?
C21 C23 1.535(3) . ?
C21 C24 1.527(3) . ?
C22 H22A 0.9800 . ?
C22 H22B 0.9800 . ?
C22 H22C 0.9800 . ?
C23 H23A 0.9800 . ?
C23 H23B 0.9800 . ?
C23 H23C 0.9800 . ?
C24 H24A 0.9800 . ?
C24 H24B 0.9800 . ?
C24 H24C 0.9800 . ?
C25 H25 0.9500 . ?
C25 C26 1.379(3) . ?
C26 H26 0.9500 . ?

loop_
_geom_angle_atom_site_label_1
_geom_angle_atom_site_label_2
_geom_angle_atom_site_label_3
_geom_angle
_geom_angle_site_symmetry_1
_geom_angle_site_symmetry_3
_geom_angle_publ_flag
N2 Ni1 N1 82.48(7) . . ?
N2 Ni1 N3 172.25(8) . . ?
N2 Ni1 C1 95.15(9) . . ?
N3 Ni1 N1 100.63(8) . . ?
N3 Ni1 C1 84.14(9) . . ?
C1 Ni1 N1 161.39(10) . . ?
C4 O3 C5 121.34(17) . . ?
C18 N1 Ni1 113.37(14) . . ?
C26 N1 Ni1 127.78(15) . . ?
C26 N1 C18 116.77(18) . . ?
C9 N2 Ni1 126.64(15) . . ?
C9 N2 C17 116.90(19) . . ?
C17 N2 Ni1 116.30(14) . . ?
C3 N3 Ni1 116.15(16) . . ?
C3 N3 C4 118.35(19) . . ?
C4 N3 Ni1 124.61(15) . . ?
Ni1 C1 H1A 110.7 . . ?
Ni1 C1 H1B 110.7 . . ?
H1A C1 H1B 108.8 . . ?
C2 C1 Ni1 105.16(16) . . ?
C2 C1 H1A 110.7 . . ?
C2 C1 H1B 110.7 . . ?
C1 C2 H2A 110.0 . . ?
C1 C2 H2B 110.0 . . ?
H2A C2 H2B 108.3 . . ?
C3 C2 C1 108.62(19) . . ?
C3 C2 H2A 110.0 . . ?
C3 C2 H2B 110.0 . . ?
O1 C3 N3 127.4(2) . . ?
O1 C3 C2 122.7(2) . . ?
N3 C3 C2 109.80(19) . . ?
O2 C4 O3 123.8(2) . . ?
O2 C4 N3 127.2(2) . . ?
O3 C4 N3 108.97(19) . . ?
O3 C5 C6 111.2(2) . . ?
O3 C5 C7 110.30(19) . . ?
O3 C5 C8 102.15(19) . . ?
C6 C5 C7 111.2(2) . . ?
C8 C5 C6 110.9(2) . . ?
C8 C5 C7 110.7(2) . . ?
C5 C6 H6A 109.5 . . ?
C5 C6 H6B 109.5 . . ?
C5 C6 H6C 109.5 . . ?
H6A C6 H6B 109.5 . . ?
H6A C6 H6C 109.5 . . ?
H6B C6 H6C 109.5 . . ?
C5 C7 H7A 109.5 . . ?
C5 C7 H7B 109.5 . . ?
C5 C7 H7C 109.5 . . ?
H7A C7 H7B 109.5 . . ?
H7A C7 H7C 109.5 . . ?
H7B C7 H7C 109.5 . . ?
C5 C8 H8A 109.5 . . ?
C5 C8 H8B 109.5 . . ?
C5 C8 H8C 109.5 . . ?
H8A C8 H8B 109.5 . . ?
H8A C8 H8C 109.5 . . ?
H8B C8 H8C 109.5 . . ?
N2 C9 H9 118.3 . . ?
N2 C9 C10 123.3(2) . . ?
C10 C9 H9 118.3 . . ?
C9 C10 H10 119.8 . . ?
C9 C10 C11 120.5(2) . . ?
C11 C10 H10 119.8 . . ?
C10 C11 C12 123.0(2) . . ?
C10 C11 C16 116.2(2) . . ?
C16 C11 C12 120.7(2) . . ?
C11 C12 C13 111.3(2) . . ?
C11 C12 C14 107.3(2) . . ?
C11 C12 C15 110.7(2) . . ?
C13 C12 C14 110.3(2) . . ?
C13 C12 C15 108.0(2) . . ?
C15 C12 C14 109.2(2) . . ?
C12 C13 H13A 109.5 . . ?
C12 C13 H13B 109.5 . . ?
C12 C13 H13C 109.5 . . ?
H13A C13 H13B 109.5 . . ?
H13A C13 H13C 109.5 . . ?
H13B C13 H13C 109.5 . . ?
C12 C14 H14A 109.5 . . ?
C12 C14 H14B 109.5 . . ?
C12 C14 H14C 109.5 . . ?
H14A C14 H14B 109.5 . . ?
H14A C14 H14C 109.5 . . ?
H14B C14 H14C 109.5 . . ?
C12 C15 H15A 109.5 . . ?
C12 C15 H15B 109.5 . . ?
C12 C15 H15C 109.5 . . ?
H15A C15 H15B 109.5 . . ?
H15A C15 H15C 109.5 . . ?
H15B C15 H15C 109.5 . . ?
C11 C16 H16 119.7 . . ?
C17 C16 C11 120.7(2) . . ?
C17 C16 H16 119.7 . . ?
N2 C17 C16 122.34(19) . . ?
N2 C17 C18 113.54(18) . . ?
C16 C17 C18 124.12(19) . . ?
N1 C18 C17 113.09(18) . . ?
N1 C18 C19 122.6(2) . . ?
C19 C18 C17 124.23(19) . . ?
C18 C19 H19 119.8 . . ?
C18 C19 C20 120.4(2) . . ?
C20 C19 H19 119.8 . . ?
C19 C20 C21 120.15(19) . . ?
C25 C20 C19 116.3(2) . . ?
C25 C20 C21 123.5(2) . . ?
C20 C21 C22 108.39(18) . . ?
C20 C21 C23 109.28(19) . . ?
C20 C21 C24 111.76(19) . . ?
C23 C21 C22 109.0(2) . . ?
C24 C21 C22 108.8(2) . . ?
C24 C21 C23 109.55(19) . . ?
C21 C22 H22A 109.5 . . ?
C21 C22 H22B 109.5 . . ?
C21 C22 H22C 109.5 . . ?
H22A C22 H22B 109.5 . . ?
H22A C22 H22C 109.5 . . ?
H22B C22 H22C 109.5 . . ?
C21 C23 H23A 109.5 . . ?
C21 C23 H23B 109.5 . . ?
C21 C23 H23C 109.5 . . ?
H23A C23 H23B 109.5 . . ?
H23A C23 H23C 109.5 . . ?
H23B C23 H23C 109.5 . . ?
C21 C24 H24A 109.5 . . ?
C21 C24 H24B 109.5 . . ?
C21 C24 H24C 109.5 . . ?
H24A C24 H24B 109.5 . . ?
H24A C24 H24C 109.5 . . ?
H24B C24 H24C 109.5 . . ?
C20 C25 H25 119.9 . . ?
C26 C25 C20 120.2(2) . . ?
C26 C25 H25 119.9 . . ?
N1 C26 C25 123.7(2) . . ?
N1 C26 H26 118.1 . . ?
C25 C26 H26 118.1 . . ?

loop_
_geom_torsion_atom_site_label_1
_geom_torsion_atom_site_label_2
_geom_torsion_atom_site_label_3
_geom_torsion_atom_site_label_4
_geom_torsion
_geom_torsion_site_symmetry_1
_geom_torsion_site_symmetry_2
_geom_torsion_site_symmetry_3
_geom_torsion_site_symmetry_4
_geom_torsion_publ_flag
Ni1 N1 C18 C17 -12.2(2) . . . . ?
Ni1 N1 C18 C19 165.05(17) . . . . ?
Ni1 N1 C26 C25 -162.85(18) . . . . ?
Ni1 N2 C9 C10 -175.30(18) . . . . ?
Ni1 N2 C17 C16 176.79(17) . . . . ?
Ni1 N2 C17 C18 -4.2(2) . . . . ?
Ni1 N3 C3 O1 172.5(2) . . . . ?
Ni1 N3 C3 C2 -4.1(2) . . . . ?
Ni1 N3 C4 O2 160.6(2) . . . . ?
Ni1 N3 C4 O3 -18.3(3) . . . . ?
Ni1 C1 C2 C3 -42.5(2) . . . . ?
N1 Ni1 N2 C9 173.4(2) . . . . ?
N1 Ni1 N2 C17 -1.86(15) . . . . ?
N1 C18 C19 C20 -0.7(3) . . . . ?
N2 C9 C10 C11 -0.6(4) . . . . ?
N2 C17 C18 N1 10.8(3) . . . . ?
N2 C17 C18 C19 -166.4(2) . . . . ?
C1 Ni1 N2 C9 -25.2(2) . . . . ?
C1 Ni1 N2 C17 159.57(16) . . . . ?
C1 C2 C3 O1 -146.1(2) . . . . ?
C1 C2 C3 N3 30.7(3) . . . . ?
C3 N3 C4 O2 -30.7(3) . . . . ?
C3 N3 C4 O3 150.46(19) . . . . ?
C4 O3 C5 C6 -60.7(3) . . . . ?
C4 O3 C5 C7 63.2(3) . . . . ?
C4 O3 C5 C8 -179.0(2) . . . . ?
C4 N3 C3 O1 2.8(4) . . . . ?
C4 N3 C3 C2 -173.80(19) . . . . ?
C5 O3 C4 O2 -2.3(3) . . . . ?
C5 O3 C4 N3 176.57(18) . . . . ?
C9 N2 C17 C16 1.1(3) . . . . ?
C9 N2 C17 C18 -179.92(19) . . . . ?
C9 C10 C11 C12 -177.7(2) . . . . ?
C9 C10 C11 C16 0.2(3) . . . . ?
C10 C11 C12 C13 -18.3(3) . . . . ?
C10 C11 C12 C14 102.4(3) . . . . ?
C10 C11 C12 C15 -138.5(2) . . . . ?
C10 C11 C16 C17 0.7(3) . . . . ?
C11 C16 C17 N2 -1.4(3) . . . . ?
C11 C16 C17 C18 179.7(2) . . . . ?
C12 C11 C16 C17 178.7(2) . . . . ?
C16 C11 C12 C13 163.8(2) . . . . ?
C16 C11 C12 C14 -75.4(3) . . . . ?
C16 C11 C12 C15 43.7(3) . . . . ?
C16 C17 C18 N1 -170.2(2) . . . . ?
C16 C17 C18 C19 12.7(3) . . . . ?
C17 N2 C9 C10 -0.1(3) . . . . ?
C17 C18 C19 C20 176.2(2) . . . . ?
C18 N1 C26 C25 -0.4(3) . . . . ?
C18 C19 C20 C21 -176.3(2) . . . . ?
C18 C19 C20 C25 1.5(3) . . . . ?
C19 C20 C21 C22 58.5(3) . . . . ?
C19 C20 C21 C23 -60.1(3) . . . . ?
C19 C20 C21 C24 178.4(2) . . . . ?
C19 C20 C25 C26 -1.8(3) . . . . ?
C20 C25 C26 N1 1.3(4) . . . . ?
C21 C20 C25 C26 175.9(2) . . . . ?
C25 C20 C21 C22 -119.0(2) . . . . ?
C25 C20 C21 C23 122.3(2) . . . . ?
C25 C20 C21 C24 0.9(3) . . . . ?
C26 N1 C18 C17 -177.08(19) . . . . ?
C26 N1 C18 C19 0.1(3) . . . . ?

_shelx_res_file                  
;
TITL bm080525_1_1_a.res in P2(1)/c
    bm080525_1_1.res
    created by SHELXL-2019/3 at 10:38:28 on 14-May-2025
REM Old TITL bm080525_1_1 in P2(1)/c
REM SHELXT solution in P2(1)/c: R1 0.126, Rweak 0.014, Alpha 0.020
REM <I/s> 0.337 for 253 systematic absences, Orientation as input
REM Formula found by SHELXT: C26 N3 O3 Ni
CELL 1.54184 10.3948 12.1968 20.7449 90 99.606 90
ZERR 4 0.0002 0.0002 0.0004 0 0.002 0
LATT 1
SYMM -X,0.5+Y,0.5-Z
SFAC C H N Ni O
UNIT 104 148 12 4 12

L.S. 9
PLAN  20
SIZE 0.02 0.05 0.14
TEMP -173
CONF
BOND
list 4
fmap 2
ACTA
MORE -1
BOND $H
REM <olex2.extras>
REM <HklSrc "%.\\bm080525_1_1.hkl">
REM </olex2.extras>

WGHT    0.073100    0.763500
FVAR       0.33754
NI1   4    0.781972    0.689387    0.559282    11.00000    0.03239    0.02437 =
         0.01524   -0.00040    0.00634    0.00097
O1    5    0.790927    0.806983    0.380345    11.00000    0.05041    0.04409 =
         0.01843    0.00104    0.01044   -0.00589
O2    5    0.557396    0.864534    0.417093    11.00000    0.04269    0.04554 =
         0.03365    0.01909    0.00706    0.00355
O3    5    0.516266    0.736629    0.490138    11.00000    0.03219    0.02871 =
         0.02008    0.00273    0.00497   -0.00164
N1    3    0.694808    0.776098    0.620333    11.00000    0.03177    0.02290 =
         0.01711    0.00225    0.00359   -0.00093
N2    3    0.826751    0.598203    0.633675    11.00000    0.03021    0.02273 =
         0.02028   -0.00203    0.00679   -0.00080
N3    3    0.723329    0.764580    0.479527    11.00000    0.03264    0.02865 =
         0.01529   -0.00076    0.00625   -0.00190
C1    1    0.914202    0.632277    0.513631    11.00000    0.03660    0.03512 =
         0.02191   -0.00151    0.00856    0.00330
AFIX  23
H1A   2    0.994529    0.614386    0.544676    11.00000   -1.20000
H1B   2    0.882978    0.565251    0.488962    11.00000   -1.20000
AFIX   0
C2    1    0.939847    0.723087    0.467470    11.00000    0.03482    0.03906 =
         0.02534   -0.00154    0.01254   -0.00161
AFIX  23
H2A   2    0.995631    0.780246    0.491845    11.00000   -1.20000
H2B   2    0.985762    0.693202    0.433176    11.00000   -1.20000
AFIX   0
C3    1    0.811271    0.771851    0.436708    11.00000    0.03923    0.03016 =
         0.01913   -0.00285    0.00821   -0.00726
C4    1    0.595738    0.795403    0.457696    11.00000    0.03736    0.02616 =
         0.01754   -0.00188    0.00703   -0.00480
C5    1    0.374804    0.756099    0.479763    11.00000    0.03305    0.03366 =
         0.02398    0.00082    0.00725    0.00020
C6    1    0.344105    0.872437    0.497862    11.00000    0.04348    0.03771 =
         0.03974    0.00174    0.01286    0.00615
AFIX 137
H6A   2    0.383047    0.886537    0.543460    11.00000   -1.50000
H6B   2    0.249318    0.882039    0.492541    11.00000   -1.50000
H6C   2    0.380095    0.923974    0.469290    11.00000   -1.50000
AFIX   0
C7    1    0.314782    0.730225    0.409374    11.00000    0.03288    0.06970 =
         0.03416   -0.01221    0.00359   -0.00404
AFIX 137
H7A   2    0.348088    0.781907    0.379948    11.00000   -1.50000
H7B   2    0.219648    0.736822    0.404162    11.00000   -1.50000
H7C   2    0.337967    0.655286    0.398695    11.00000   -1.50000
AFIX   0
C8    1    0.329648    0.674828    0.526176    11.00000    0.03976    0.04315 =
         0.04941    0.01425    0.01581    0.00169
AFIX 137
H8A   2    0.353429    0.600492    0.514618    11.00000   -1.50000
H8B   2    0.234705    0.679810    0.523017    11.00000   -1.50000
H8C   2    0.371508    0.691442    0.571010    11.00000   -1.50000
AFIX   0
C9    1    0.886360    0.500275    0.635736    11.00000    0.03513    0.02530 =
         0.02651   -0.00139    0.00878    0.00435
AFIX  43
H9    2    0.915304    0.474681    0.597337    11.00000   -1.20000
AFIX   0
C10   1    0.907685    0.435003    0.690735    11.00000    0.03414    0.02495 =
         0.03036    0.00024    0.00668    0.00365
AFIX  43
H10   2    0.949698    0.366087    0.689295    11.00000   -1.20000
AFIX   0
C11   1    0.868152    0.469288    0.748319    11.00000    0.02720    0.02650 =
         0.02408    0.00461    0.00414   -0.00225
C12   1    0.893333    0.402736    0.811543    11.00000    0.03593    0.03272 =
         0.03166    0.01048    0.00693    0.00551
C13   1    0.924617    0.283222    0.798211    11.00000    0.05919    0.03281 =
         0.04784    0.01565    0.01431    0.01126
AFIX 137
H13A  2    0.853292    0.251779    0.766787    11.00000   -1.50000
H13B  2    0.934765    0.241539    0.839133    11.00000   -1.50000
H13C  2    1.005846    0.279736    0.780165    11.00000   -1.50000
AFIX   0
C14   1    1.008646    0.456333    0.856286    11.00000    0.04824    0.05814 =
         0.03129    0.01419   -0.00228    0.00056
AFIX 137
H14A  2    1.086018    0.454185    0.835027    11.00000   -1.50000
H14B  2    1.026442    0.416342    0.897793    11.00000   -1.50000
H14C  2    0.987128    0.532702    0.864614    11.00000   -1.50000
AFIX   0
C15   1    0.773525    0.404368    0.845557    11.00000    0.04663    0.04859 =
         0.04201    0.02118    0.01955    0.01129
AFIX 137
H15A  2    0.754991    0.479975    0.857115    11.00000   -1.50000
H15B  2    0.790641    0.359647    0.885314    11.00000   -1.50000
H15C  2    0.698230    0.374527    0.816022    11.00000   -1.50000
AFIX   0
C16   1    0.806755    0.571308    0.746331    11.00000    0.02937    0.02475 =
         0.02002    0.00139    0.00558    0.00116
AFIX  43
H16   2    0.778703    0.599003    0.784481    11.00000   -1.20000
AFIX   0
C17   1    0.786343    0.632469    0.689431    11.00000    0.02544    0.02285 =
         0.01973   -0.00065    0.00600    0.00006
C18   1    0.721965    0.740180    0.683124    11.00000    0.02700    0.02290 =
         0.01788    0.00226    0.00568   -0.00086
C19   1    0.696311    0.802170    0.735444    11.00000    0.03117    0.02356 =
         0.01731    0.00268    0.00569    0.00207
AFIX  43
H19   2    0.716028    0.773452    0.778531    11.00000   -1.20000
AFIX   0
C20   1    0.641585    0.906741    0.725286    11.00000    0.02601    0.02712 =
         0.02106   -0.00247    0.00644    0.00078
C21   1    0.621261    0.977301    0.783429    11.00000    0.03337    0.02870 =
         0.02236   -0.00174    0.00762    0.00405
C22   1    0.754544    0.994278    0.827498    11.00000    0.04183    0.03371 =
         0.02567   -0.00811    0.00426    0.00380
AFIX 137
H22A  2    0.790435    0.923039    0.843266    11.00000   -1.50000
H22B  2    0.743430    1.040386    0.864865    11.00000   -1.50000
H22C  2    0.814515    1.030201    0.802385    11.00000   -1.50000
AFIX   0
C23   1    0.529652    0.917486    0.822563    11.00000    0.04426    0.03892 =
         0.02971   -0.00157    0.01764    0.00403
AFIX 137
H23A  2    0.443947    0.908093    0.795191    11.00000   -1.50000
H23B  2    0.520305    0.960738    0.861325    11.00000   -1.50000
H23C  2    0.566217    0.845440    0.836158    11.00000   -1.50000
AFIX   0
C24   1    0.563955    1.089242    0.761781    11.00000    0.04384    0.03154 =
         0.02885   -0.00321    0.00926    0.00625
AFIX 137
H24A  2    0.622924    1.127636    0.737159    11.00000   -1.50000
H24B  2    0.553340    1.132541    0.800340    11.00000   -1.50000
H24C  2    0.478822    1.079396    0.733948    11.00000   -1.50000
AFIX   0
C25   1    0.612617    0.941966    0.660441    11.00000    0.03340    0.02314 =
         0.02257    0.00143    0.00407    0.00153
AFIX  43
H25   2    0.573043    1.011503    0.650547    11.00000   -1.20000
AFIX   0
C26   1    0.641323    0.876036    0.610719    11.00000    0.03497    0.02432 =
         0.01844    0.00251    0.00381    0.00313
AFIX  43
H26   2    0.622113    0.902956    0.567202    11.00000   -1.20000
AFIX   0
HKLF 4


REM  bm080525_1_1_a.res in P2(1)/c
REM wR2 = 0.1234, GooF = S = 1.023, Restrained GooF = 1.023 for all data
REM R1 = 0.0446 for 3960 Fo > 4sig(Fo) and 0.0614 for all 5043 data
REM 307 parameters refined using 0 restraints

END

WGHT      0.0712      0.8119

REM Highest difference peak  0.782,  deepest hole -0.440,  1-sigma level  0.064
Q1    1   0.8828  0.6887  0.5643  11.00000  0.05    0.78
Q2    1   0.6830  0.6885  0.5537  11.00000  0.05    0.72
Q3    1   0.8094  0.6270  0.5098  11.00000  0.05    0.34
Q4    1   0.6097  0.6821  0.5426  11.00000  0.05    0.31
Q5    1   0.7722  0.7742  0.4686  11.00000  0.05    0.30
Q6    1   0.7888  0.7652  0.6143  11.00000  0.05    0.28
Q7    1   0.6967  0.7405  0.5947  11.00000  0.05    0.28
Q8    1   0.4423  0.7518  0.4843  11.00000  0.05    0.28
Q9    1   0.8314  0.7536  0.5097  11.00000  0.05    0.27
Q10   1   0.5103  0.6587  0.5543  11.00000  0.05    0.24
Q11   1   0.8376  0.4058  0.8307  11.00000  0.05    0.24
Q12   1   0.6746  0.9854  0.8021  11.00000  0.05    0.23
Q13   1   0.5720  0.9582  0.7960  11.00000  0.05    0.22
Q14   1   1.0167  0.7348  0.4350  11.00000  0.05    0.22
Q15   1   0.8914  0.8089  0.3808  11.00000  0.05    0.22
Q16   1   0.5126  0.9818  0.7741  11.00000  0.05    0.22
Q17   1   0.6566  0.8636  0.4063  11.00000  0.05    0.22
Q18   1   0.6724  0.8427  0.3948  11.00000  0.05    0.21
Q19   1   0.9201  0.6856  0.4920  11.00000  0.05    0.21
Q20   1   0.7993  0.4379  0.6732  11.00000  0.05    0.21
;
_shelx_res_checksum              28984
_olex2_date_sample_data_collection 2025-05-13
_olex2_date_sample_submission    2025-05-12
_olex2_submission_original_sample_id bm080525_1_1
_olex2_submission_special_instructions 'No special instructions were received'
_oxdiff_exptl_absorpt_empirical_details 
;
Empirical correction (ABSPACK) includes:
- Absorption correction using spherical harmonics
- Frame scaling
- Detector area scaling
;
_oxdiff_exptl_absorpt_empirical_full_max 1.720
_oxdiff_exptl_absorpt_empirical_full_min 0.643
